# Supplementary material for: Association between smartphone addiction, suicidal ideation and suicide attempt: a systematic review
Source: PeerJ. 2026 Jun 8;14:e21386. doi: 10.7717/peerj.21386 (PMC13256117; doi:10.7717/peerj.21386)
Supplement: Supplemental Information 3 [file peerj-14-21386-s003.xlsx]

## Sheet: smartphone and SI-original
	Study	Studytype	Population	Origin	OR	95%CI LL	95%CI UL
14	Sohn et al 2018	Cross-sectional study	Students from 10th to 12th grade	Aisa	2.2	0.8	5.9	SI
2	Kim et al 2019	Cross-sectional study	College students	Aisa	2.24	1.52	3.31	SI
16	Lee et al 2020 (Social-Network Services)	Cross-sectional study	Adolescents (aged 12–18 years)	Aisa	1.49	1.32	1.69	SI
16	Lee et al 2020 (Game)	Cross-sectional study	Adolescents (aged 12–18 years)	Aisa	0.95	0.82	1.09	SI
16	Lee et al 2020 (Entertainment)	Cross-sectional study	Adolescents (aged 12–18 years)	Aisa	1.2	1.06	1.35	SI
19	Jeong et al 2020 (Mild)	Cross-sectional study	Korean population aged 19 and older	Aisa	1.062	1	1.127	SI SA
19	Jeong et al 2020 (Moderate to severe)	Cross-sectional study	Korean population aged 19 and older	Aisa	1.445	1.352	1.543	SI SA
20	Kim et al 2020-1 (Moderate)	Cross-sectional study	Middle- and high school students	Aisa	1	0.92	1.09	SI SA
20	Kim et al 2020-1 (High)	Cross-sectional study	Middle- and high school students	Aisa	1.14	1.05	1.24	SI SA
23	Kim et al 2020-2 (≥4 hours on weekdays)	Cross-sectional study	middle and high school students	Aisa	1.06	0.98	1.15	SI SA
23	Kim et al 2020-2 (≥8 hours on weekends)	Cross-sectional study	middle and high school students	Aisa	1.22	1.12	1.32	SI SA
4	Kim et al 2022	Cross-sectional study	Korean adolescents	Aisa	1.44	1.32	1.57	SI SP SA
8	Huang et al 2022	Cross-sectional study	College students	Aisa	2.6	1.13	6.01	SI
15	Shinetsetseg et al 2022 (Potential-risk user)	Cross-sectional study	Korean adolescents	Aisa	1.5	1.41	1.6	SI SA
15	Shinetsetseg et al 2022 (High-risk user)	Cross-sectional study	Korean adolescents	Aisa	2.49	2.21	2.81	SI SA
21	Lee et al 2023 (Boys)	Cross-sectional study	Korean adolescents	Aisa	1.82	1.66	1.99	SI
21	Lee et al 2023 (Girls)	Cross-sectional study	Korean adolescents	Aisa	1.77	1.64	1.91	SI
22	Cha et al 2023	Cross-sectional study	Korean adolescents	Aisa	1.22	1.13	1.31	SI SP SA
17	Noel et al 2023	Cross-sectional study	Young adults	America	1.55	1.08	2.2	SI

## Sheet: smartphone and SI-subgroup
	Study	Studytype	Population	Identification	Origin	OR	95%CI LL	95%CI UL
14	Sohn et al 2018	Cross-sectional study	Adolescents	Scale	Korea	2.2	0.8	5.9
2	Kim et al 2019	Cross-sectional study	College students/adults	Scale	Korea	2.24	1.52	3.31
16	Lee et al 2020 (Social-Network Services)	Cross-sectional study	Adolescents	Combined questions	Korea	1.49	1.32	1.69
16	Lee et al 2020 (Game)	Cross-sectional study	Adolescents	Combined questions	Korea	0.95	0.82	1.09
16	Lee et al 2020 (Entertainment)	Cross-sectional study	Adolescents	Combined questions	Korea	1.2	1.06	1.35
19	Jeong et al 2020 (Mild)	Cross-sectional study	College students/adults	Combined questions	Korea	1.062	1	1.127
19	Jeong et al 2020 (Moderate to severe)	Cross-sectional study	College students/adults	Combined questions	Korea	1.445	1.352	1.543
20	Kim et al 2020-1 (Moderate)	Cross-sectional study	Adolescents	Combined questions	Korea	1	0.92	1.09
20	Kim et al 2020-1 (High)	Cross-sectional study	Adolescents	Combined questions	Korea	1.14	1.05	1.24
23	Kim et al 2020-2 (≥4 hours on weekdays)	Cross-sectional study	Adolescents	Combined questions	Korea	1.06	0.98	1.15
23	Kim et al 2020-2 (≥8 hours on weekends)	Cross-sectional study	Adolescents	Combined questions	Korea	1.22	1.12	1.32
4	Kim et al 2022	Cross-sectional study	Adolescents	Scale	Korea	1.44	1.32	1.57
8	Huang et al 2022	Cross-sectional study	College students/adults	Scale	China	2.6	1.13	6.01
15	Shinetsetseg et al 2022 (Potential-risk user)	Cross-sectional study	Adolescents	Scale	Korea	1.5	1.41	1.6
15	Shinetsetseg et al 2022 (High-risk user)	Cross-sectional study	Adolescents	Scale	Korea	2.49	2.21	2.81
21	Lee et al 2023 (Boys)	Cross-sectional study	Adolescents	Scale	Korea	1.82	1.66	1.99
21	Lee et al 2023 (Girls)	Cross-sectional study	Adolescents	Scale	Korea	1.77	1.64	1.91
22	Cha et al 2023	Cross-sectional study	Adolescents	Combined questions	Korea	1.22	1.13	1.31
17	Noel et al 2023	Cross-sectional study	College students/adults	Scale	America	1.55	1.08	2.2

## Sheet: smartphone and SA
	Study	Studytype	Population	Identification	Origin	OR	95%CI LL	95%CI UL
20	Kim et al 2020-1 (Moderate)	Cross-sectional study	Adolescents	Combined questions	Aisa	0.96	0.79	1.17	SI SA
20	Kim et al 2020-1 (High)	Cross-sectional study	Adolescents	Combined questions	Aisa	1.32	1.1	1.59	SI SA
23	Kim et al 2020-2 (≥4 hours on weekdays)	Cross-sectional study	Adolescents	Combined questions	Aisa	1.15	0.98	1.35
23	Kim et al 2020-2 (≥8 hours on weekends)	Cross-sectional study	Adolescents	Combined questions	Aisa	1.28	1.1	1.49
4	Kim et al 2022	Cross-sectional study	Adolescents	Scale	Aisa	1.1	0.9	1.34	SI SP SA
15	Shinetsetseg et al 2022 (Potential-risk user)	Cross-sectional study	Adolescents	Scale	Aisa	1.1	0.96	1.27	SI SA
15	Shinetsetseg et al 2022 (High-risk user)	Cross-sectional study	Adolescents	Scale	Aisa	1.87	1.48	2.37	SI SA
22	Cha et al 2023	Cross-sectional study	Adolescents	Combined questions	Aisa	1.2	1.03	1.4	SI SA
